# Supplementary material for: Hydrothermal Stability of Hydrogen-Selective Carbon–Ceramic Membranes Derived from Polybenzoxazine-Modified Silica–Zirconia
Source: Membranes (Basel). 2022 Dec 26;13(1):30. doi: 10.3390/membranes13010030 (PMC9860565; doi:10.3390/membranes13010030)
Supplement: Supplementary file 1 [file membranes-13-00030-s001.zip]

Archive with 1 entries (1 files):
- membranes-2079069-supplementary.pdf
